# Supplementary material for: Effects of Paraquat, Dextran Sulfate Sodium, and Irradiation on Behavioral and Cognitive Performance and the Gut Microbiome in A53T and A53T-L444P Mice
Source: Genes (Basel). 2024 Feb 23;15(3):282. doi: 10.3390/genes15030282 (PMC11154584; doi:10.3390/genes15030282)
Supplement: Supplementary file 1 [file genes-15-00282-s001.zip]

Archive with 1 entries (1 files):
- genes-2846669-supplementary.pdf
